# Supplementary material for: Effects of Beta-Alanine Supplementation on Brain Homocarnosine/Carnosine Signal and Cognitive Function: An Exploratory Study
Source: PLoS One. 2015 Apr 14;10(4):e0123857. doi: 10.1371/journal.pone.0123857 (PMC4397072; doi:10.1371/journal.pone.0123857)
Supplement: S2 Data — (XLSX) [file pone.0123857.s003.xlsx]

## Sheet: Stroop
		Response Times [ms]																	Accuracy
		Baseline								Complex									Baseline								Complex
	Group	A1	A2	B1	B2	C1	C2	D1	D2	A1	A2	B1	B2	C1	C2	D1	D2		A1	A2	B1	B2	C1	C2	D1	D2	A1	A2	B1	B2	C1	C2	D1	D2
BA																																					stroopc.F1	stroopl.F1	stroopc.F2	stroopl.F2		stroopc.F1.1	stroopl.F1.1	stroopc.F2.1	stroopl.F2.1
1	1	783	805	653	670	763	636	718	680	1317	1179	1082	947	1028	970	1064	1029		1	1	1	1	0.95	0.95	1	1	1	0.975	0.975	1	0.975	1	0.95	1			1314	717	1085	669		0.9	0.95	1	1
7	1	604	489	495	440	504	440	465	434	781	806	681	697	720	709	667	706		0.95	0.95	0.9	0.95	0.95	0.9	0.85	0.8	0.925	0.875	0.875	0.85	0.925	0.85	0.875	0.875			1133	706	967	518		0.925	0.9	0.9	0.9
8	1	525	502	492	489	506	506	534	543	775	619	715	628	697	606	635	620		0.95	1	0.95	0.9	0.9	0.9	0.9	1	1	0.95	0.95	0.975	0.95	0.975	0.95	0.975			870	738	751	515		1	1	0.925	1
11	1	708	589	671	632	653	562	645	603	1107	1120	1056	943	973	887	874	752		1	1	1	1	1	1	1	1	1	0.975	1	0.975	1	1	0.975	1			1275	756	1164	689		1	0.95	0.975	1
12	1	852	739	883	775	851	785	845	643	1510	1293	1275	1215	1321	1126	1239	947		0.95	0.95	0.95	1	1	1	1	1	1	0.95	1	0.95	0.925	1	1	1			1222	961	1375	733		0.05	1	0.9	1
13	1	479	493	452	458	489	445	504	418	834	668	680	760	658	648	686	642		0.95	1	0.95	1	1	1	0.95	0.95	0.975	0.95	0.9	0.925	1	0.95	0.975	1			1031	761	889	474		0.95	1	0.975	0.95
17	1	721	774	764	757	731	728	715	589	987	1003	972	983	869	845	875	720		1	1	1	1	1	1	1	1	0.975	0.975	1	0.95	1	1	1	1			1029	831	1014	706		1	1	1	1
20	1	700	744	619	668	630	587	636	525	918	715	805	707	773	652	743	589		1	1	1	1	1	0.95	1	1	0.975	1	0.975	0.975	1	1	1	1			951	754	814	659		1	1	1	1
23	1	558	536	535	582	556	537	526	539	657	690	650	651	615	691	623	722		1	1	1	1	1	1	1	1	0.975	0.925	0.975	0.975	0.975	0.975	0.925	0.975			936	723	791	671		1	1	1	1
26	1	997	930	1052	903	954	877	952	803	1234	1218	1300	1112	1347	1094	1267	1031		1	1	1	1	1	1	1	1	0.95	0.975	0.925	1	1	1	0.95	0.925
Mean		692.7	660.1	661.6	637.4	663.7	610.3	654	577.7	1012	931.1	921.6	864.3	900.1	822.8	867.3	775.8		0.98	0.99	0.975	0.985	0.98	0.97	0.97	0.975	0.9775	0.955	0.9575	0.9575	0.975	0.975	0.96	0.975			1084.56	771.889	983.333	626		0.869444	0.977778	0.963889	0.983333
SD		158.822	157.314	191.593	149.834	158.986	145.913	157.237	114.45	274.072	258.779	249.603	204.509	264.418	191.141	244.677	165.685		0.0258199	0.0210819	0.0353553	0.0337474	0.0349603	0.0421637	0.0537484	0.0634648	0.0248607	0.0349603	0.0441745	0.0441745	0.0311805	0.0471405	0.0394405	0.0424918			158.921	79.719	201.907	96.0924		0.309682	0.0363242	0.0435013	0.0353553
PLA
2	2	740	629	649	630	672	581	627	563	949	850	846	808	899	737	780	676		1	1	1	1	0.95	1	1	1	1	0.975	1	1	1	0.975	1	0.975			1185	751	1012	650		0.975	1	1	0.95
5	2	554	486	527	508	530	486	499	517	886	786	735	671	787	742	723	719		1	1	1	1	1	1	1	1	0.975	1	1	0.95	0.975	0.95	0.975	0.975			951	555	790	497		0.975	1	0.975	1
9	2	762	667	689	789	699	682	677	733	1200	990	1289	1124	1280	1096	960	1066		1	1	1	1	1	0.95	1	1	0.95	0.9	0.95	0.975	0.975	0.95	0.95	0.875			1259	731	1061	634		0.925	1	0.85	1
10	2	841	715	854	669	717	640	796	698	1495	1188	1261	1195	1275	1129	1252	992		1	1	1	0.95	0.95	1	1	0.95	0.95	0.95	0.95	0.975	1	0.95	0.9	0.95			1348	915	1347	840		0.975	1	0.975	1
16	2	865	977	921	733	875	776	864	738	1265	1167	1212	1125	1190	1051	1081	1029		1	1	1	1	1	1	1	1	1	1	1	1	1	1	1	1			1410	942	1211	922		1	1	1	1
18	2	703	688	726	675	668	569	699	648	796	783	863	771	818	742	812	708		1	1	1	0.95	1	1	1	1	1	1	1	1	1	0.975	1	1			890	763	836	708		1	1	1	1
19	2	559	520	562	538	561	495	558	517	842	753	770	770	719	635	671	663		1	1	0.95	1	1	1	1	1	0.9	0.95	0.975	0.975	1	1	0.95	1			923	645	758	518		1	0.95	0.925	0.95
22	2	609	538	564	674	629	625	730	654	821	726	794	802	864	820	799	678		1	1	1	0.95	1	1	1	1	0.95	0.975	1	1	1	1	0.975	0.975			872	613	809	547		1	1	0.975	1
25	2	633	525	538	454	538	484	489	408	780	679	745	569	722	589	599	561		1	1	1	1	0.95	0.95	0.9	1	1	1	0.95	1	1	0.975	1	0.975
Mean		696.222	638.333	670	630	654.333	593.111	659.889	608.444	1003.78	880.222	946.111	870.556	950.444	837.889	853	788		1	1	0.994444	0.983333	0.983333	0.988889	0.988889	0.994444	0.969444	0.972222	0.980556	0.986111	0.994444	0.975	0.972222	0.969444
SD		115.324	151.686	142.113	109.371	108.086	98.9298	129.169	113.427	254.396	189.975	235.457	221.82	232.233	202.725	208.297	187.063		0	0	0.0166667	0.025	0.025	0.0220479	0.0333333	0.0166667	0.0348608	0.0341056	0.0242956	0.0181621	0.011024	0.0216506	0.0341056	0.0390868

## Sheet: Sternberg
		Response Times [ms]																									Accuracy
		1 Letter Level								3 Letter Level								5 Letter Level									1 Letter Level								3 Letter Level								5 Letter Level
	Group	A1	A2	B1	B2	C1	C2	D1	D2	A1	A2	B1	B2	C1	C2	D1	D2	A1	A2	B1	B2	C1	C2	D1	D2		A1	A2	B1	B2	C1	C2	D1	D2	A1	A2	B1	B2	C1	C2	D1	D2	A1	A2	B1	B2	C1	C2	D1
BA
1	1	491	465	396	428	508	387	440	389	663	522	602	518	539	447	522	539	790	643	661	597	610	675	656	593		1	1	1	0.9375	0.9375	1	1	1	1	1	1	1	1	1	0.9375	0.9688	0.9688	0.9688	1	0.9688	0.9375	0.9688	1
7	1	342	334	347	282	334	312	374	342	442	415	381	407	447	470	405	406	503	500	465	421	452	473	543	434		0.9375	0.9375	0.8125	0.8125	0.8125	0.875	0.8125	0.9375	0.9688	0.9375	0.875	0.875	0.8438	0.9062	0.9688	0.9688	0.9375	0.9688	0.8438	0.9688	1	0.9688	0.9375
8	1	483	426	399	388	393	401	377	362	558	483	482	414	515	528	539	489	571	684	659	568	564	556	523	544		1	0.9375	1	1	1	0.9375	1	0.9375	0.9375	0.9688	1	1	0.9688	0.9688	0.9375	0.9688	0.9375	0.9688	1	0.9688	0.9688	0.9375	0.9688
11	1	441	406	417	401	442	423	444	447	559	511	510	488	495	494	524	522	681	558	640	585	647	577	695	657		1	1	1	1	1	1	1	1	1	0.9688	0.9688	1	0.9375	1	0.9375	0.9688	0.9688	1	1	0.9688	1	1	1
12	1	773	515	546	464	545	428	455	395	700	522	629	574	551	534	500	558	743	745	857	774	738	736	650	584		0.9375	1	1	1	1	1	1	0.9375	1	1	1	1	1	1	1	0.9688	1	0.875	0.9688	0.9688	0.9688	1	0.9375
13	1	386	374	378	336	365	318	365	341	477	410	480	410	464	441	417	396	593	512	516	546	496	574	526	462		1	0.875	1	0.9375	1	1	0.9375	0.9375	0.9688	0.9688	0.9688	0.9062	0.9375	0.9688	0.9688	0.9062	0.9688	1	1	0.9688	1	0.9688	0.9062
17	1	430	486	549	494	443	447	450	431	595	559	611	650	587	532	576	565	666	665	667	663	726	628	648	609		1	1	1	1	1	1	1	1	0.9688	1	1	1	1	1	1	0.9688	0.9688	0.9375	0.9688	1	1	1	1
23	1	367	344	406	337	337	337	350	364	515	439	444	438	455	409	469	443	535	483	492	481	541	577	508	502		1	1	1	1	1	1	1	1	0.9688	0.9688	1	0.9688	0.9375	1	0.9375	1	0.875	0.875	0.9688	0.9062	0.9688	0.9375	0.9688
26	1	743	573	716	705	585	615	533	511	791	711	713	666	740	702	727	665	781	772	776	761	728	782	780	719		0.9375	1	1	1	1	1	1	1	1	1	1	0.9688	1	1	0.9688	1	0.9062	0.9688	0.9375	0.9375	0.9375	0.9062	0.9375
Mean		495.111	435.889	461.556	426.111	439.111	407.556	420.889	398	588.889	508	539.111	507.222	532.556	506.333	519.889	509.222	651.444	618	637	599.556	611.333	619.778	614.333	567.111		0.979167	0.972222	0.979167	0.965278	0.972222	0.979167	0.972222	0.972222	0.979189	0.979189	0.979178	0.968756	0.958344	0.982644	0.961822	0.968778	0.947933	0.951411	0.9653	0.961833	0.975711	0.965289	0.961811
SD		157.227	80.6713	118.799	123.864	91.0761	92.0871	58.8992	56.1093	111.874	92.0937	105.528	102.176	90.9204	85.8152	95.6562	85.9328	106.614	108.409	129.875	117.548	106.039	96.3766	93.9641	91.7884		0.03125	0.0454052	0.0625	0.0633621	0.0633621	0.0441942	0.0633621	0.0329404	0.0220853	0.0220853	0.0413367	0.0468833	0.0518097	0.0316907	0.0260467	0.0270777	0.0382937	0.0471727	0.0504829	0.026065	0.0260367	0.0329536	0.034166
PLA
2	2	494	463	457	422	447	381	452	362	531	510	540	525	486	489	502	473	783	605	643	638	600	538	618	597		1	1	1	1	1	1	1	1	0.9688	1	1	1	1	0.9688	0.9688	1	1	1	1	1	0.9375	1	1
5	2	428	337	423	367	385	403	371	351	493	449	503	435	462	475	458	391	571	568	512	531	504	521	573	503		1	1	1	1	1	1	1	1	1	0.9688	1	1	0.9688	1	0.9375	1	1	0.9688	0.9688	1	0.9688	1	1
9	2	414	551	479	462	446	416	485	408	531	586	525	548	521	491	488	538	592	677	677	530	581	548	629	638		0.9375	0.9375	1	1	1	1	1	1	1	0.9688	0.9375	0.9375	0.9688	1	0.9688	1	1	0.9375	1	1	1	0.9688	0.9688
10	2	547	434	442	422	403	478	407	378	577	539	559	545	639	553	509	515	579	649	595	583	627	554	609	571		0.9375	0.875	0.9375	1	1	1	0.9375	1	0.9688	0.9688	0.9688	1	0.9375	0.9688	1	0.8438	1	1	0.9688	0.9688	0.9375	0.9688	0.9375
16	2	609	426	495	392	500	526	530	516	687	647	664	594	604	618	650	602	851	719	764	629	759	843	876	808		1	1	1	1	1	1	1	1	1	1	1	1	1	1	1	1	1	1	1	1	1	1	1
18	2	481	450	472	417	474	453	538	443	584	533	582	624	595	569	588	552	773	728	739	820	781	703	784	765		1	1	1	1	1	1	1	1	1	1	1	0.9688	1	0.9688	1	1	0.9688	1	0.9688	1	1	0.9688	0.9688
19	2	382	392	368	443	420	437	450	437	476	426	428	431	442	484	460	450	527	472	582	477	492	518	564	501		1	1	1	1	1	1	1	1	0.9375	1	0.9688	0.9688	0.9688	1	1	1	0.9688	1	0.9688	1	1	1	1
22	2	462	424	460	416	462	417	460	445	577	496	521	550	590	516	607	471	588	630	585	622	683	602	648	559		1	1	1	1	1	1	1	1	1	1	0.9688	1	1	0.9688	1	1	0.9688	0.9688	0.9688	1	1	1	1
25	2	405	388	402	319	390	316	339	353	537	454	521	461	513	455	477	445	577	592	583	517	624	472	533	556		1	1	1	1	1	1	0.9375	1	1	1	1	0.9688	0.9375	0.9688	0.9688	0.9688	1	1	0.9688	1	0.9375	1	1
Mean		469.111	429.444	444.222	406.667	436.333	425.222	448	410.333	554.778	515.556	538.111	523.667	539.111	516.667	526.556	493	649	626.667	631.111	594.111	627.889	588.778	648.222	610.889		0.986111	0.979167	0.993056	1	1	1	0.986111	1	0.986122	0.9896	0.982656	0.982656	0.975711	0.982667	0.982656	0.979178	0.9896	0.986122	0.9792	0.996533	0.9757	0.9896	0.986122
SD		73.2059	59.2159	40.3416	42.6028	39.5253	59.5646	66.9403	55.1589	62.0419	70.486	63.5697	68.1286	69.9186	52.8654	70.2391	64.5291	118.405	79.7433	82.0753	101.75	100.298	115.402	111.337	108.71		0.0275599	0.0441942	0.0208333	0	0	0	0.0275599	0	0.022693	0.0156	0.0226911	0.0226911	0.0260367	0.0164438	0.0226911	0.0518047	0.0156	0.022693	0.0156	0.0104	0.0303681	0.0156	0.022693
[truncated: 13 more columns]

## Sheet: RVIP
		Response Times [ms]									Accuracy
	Group	A1	A2	B1	B2	C1	C2	D1	D2		A1	A2	B1	B2	C1	C2	D1	D2
BA																				rvip.F1	rvip.F2		rvip.F1.1	rvip.F2.1
1	1	471	429	467	450	543	449	448	444		0.345	0.491	0.5	0.773	0.761	0.727	0.651	0.878		455	498		0.339	0.446
7	1	491	443	455	440	534	439	459	461		0.311	0.585	0.372	0.558	0.625	0.643	0.625	0.643		473	399		0.5	0.429
8	1	553	503	644	553	549	565	573	552		0.489	0.551	0.447	0.651	0.581	0.558	0.571	0.595		615	485		0.469	0.447
11	1	432	405	435	417	444	424	428	409		0.767	0.81	0.9	0.927	0.854	0.854	0.786	0.975		468	460		0.711	0.927
12	1			689	562	813	527	424	470				0.177	0.131	0.164	0.365	0.075	0.304		788	575		0.149	0.184
13	1	478	442	475	420	424	431	479	428		0.34	0.44	0.558	0.628	0.581	0.659	0.805	0.711		435	472		0.407	0.306
17	1	698	623	632	519	646	612	565	516		0.556	0.558	0.818	0.707	0.479	0.651	0.854	0.707		546	592		0.345	0.467
20	1	419	395	433	417	405	397	447	403		0.644	0.721	0.81	0.756	0.667	0.927	0.727	0.975		435	403		0.49	0.762
23	1	485	470	471	462	443	463	476	475		0.61	0.634	0.65	0.707	0.61	0.643	0.595	0.5		530	382		0.542	0.561
26	1	882	782	928	782	770	815	836	837		0.144	0.177	0.25	0.132	0.221	0.2	0.176	0.163
Mean		545.444	499.111	562.9	502.2	557.1	512.2	513.5	499.5		0.467333	0.551889	0.5482	0.597	0.5543	0.6227	0.5865	0.6451
SD		150.9	126.124	160.137	112.651	143.826	126.523	124.632	127.184		0.196806	0.180231	0.246278	0.264183	0.217017	0.213227	0.261393	0.269242
PLA
2	2	444	427	498	461	429	422	440	409		0.659	0.762	0.65	0.762	0.659	0.595	0.78	0.825		506	457		0.419	0.535
5	2	449	408	449	431	505	421	440	394		0.854	0.878	0.841	0.9	0.907	1	0.925	0.95		428	425		0.744	0.791
9	2	569	537	570	471	633	541	537	523		0.268	0.275	0.205	0.326	0.214	0.364	0.18	0.413		551	464		0.326	0.233
10	2	521	438	452	419	460	459	471	418		0.348	0.381	0.366	0.293	0.349	0.386	0.375	0.381		501	446		0.234	0.452
16	2	612	664	689	626	645	653	646	586		0.422	0.85	0.558	0.791	0.683	0.925	0.714	0.805		748	593		0.165	0.628
18	2	478	481	452	453	477	436	462	459		0.854	0.814	0.854	0.927	0.878	0.881	0.884	0.881		573	470		0.698	0.805
19	2	498	518	558	437	477	450	538	486		0.683	0.634	0.775	0.675	0.659	0.725	0.7	0.786		536	492		0.489	0.698
22	2	502	416	438	445	421	433	439	458		0.69	0.795	0.659	0.8	0.512	0.732	0.725	0.8		514	492		0.412	0.537
25	2	590	533	479	504	532	456	570	459		0.634	0.683	0.7	0.732	0.619	0.756	0.561	0.738
Mean		518.111	491.333	509.444	471.889	508.778	474.556	504.778	465.778		0.601333	0.674667	0.623111	0.689556	0.608889	0.707111	0.649333	0.731
SD		60.3354	82.201	82.6742	62.9155	81.4014	76.0676	72.4824	60.1535		0.210373	0.212516	0.217066	0.229087	0.224937	0.223672	0.240817	0.198819
